# Supplementary material for: Congenital Titinopathies Linked to Mutations in TTN Metatranscript-Only Exons
Source: Int J Mol Sci. 2024 Dec 3;25(23):12994. doi: 10.3390/ijms252312994 (PMC11641062; doi:10.3390/ijms252312994)
Supplement: Supplementary file 1 [file ijms-25-12994-s001.zip]

Archive with 3 entries (3 files):
- PERRIN et al_List of investigators.pdf
- PERRIN et al_Supplemental table_S1.xlsx
- PERRIN et al_Supplemental table_S2.xlsx
