# Supplementary material for: Congenital Titinopathies Linked to Mutations in TTN Metatranscript-Only Exons
Source: Int J Mol Sci. 2024 Dec 3;25(23):12994. doi: 10.3390/ijms252312994 (PMC11641062; doi:10.3390/ijms252312994)
Supplement: Supplementary file 1 [file ijms-25-12994-s001.zip › PERRIN et al_Supplemental table_S1.xlsx]

## Sheet: Feuil3
Family id	Patient id	PHENOTYPE	Joint contractures			MOTOR	Loss of function	Respiratory insufficiency	Biopsy/ CK	Muscle imaging	Other
			Distal	Axial	prox
1	1	AR - LGMD-cardio	-			Ambulant	Loss at adult age	Normal	Dystrophic/ 4000	+	cardiomyopathy
2	2	AR - AMC	+	+	+	Not born	Not born	Not born	Myopathic/ NL	ND
3	3	AR - AMC	+	+	+	Non ambulant	No loss (severe)	No	Myopathic	+
4	4	AR - AMC	+	+	+	Non ambulant	No loss	No	Dystrophic	+
5	5	AR - AMC	+	+	+	Non ambulant	No loss (severe)	NNV	ND/ NL	NA
6	6	AR - AMC	+	+	+	Not born	Not born	Not born	ND	ND
7	7	AR - AMC	+	+	+	Non ambulant	No Loss (severe)	NNV	Failed	+	Gastrostomy
7	8	AR - AMC	+	+	+	Not born	Not born	Not born	ND	ND
8	9	AR - Axial-distal arthrogryposis	Clubfeet aracnodactilia	+	-	Sitting	No loss	NNV	Failed/UK	+	Gastrostomy - Dysmorphic
9	10	AR - Axial-distal arthrogryposis	+	+	-	Ambulant	No loss	Mild	Myopathic (minicores)/NL	+
10	11	AR - Axial-distal arthrogryposis	+	scoliosis	-	Very late ambulation (5y)	Loss wk adolescence	Mild	Vacoules, myofib /NL	+
11	12	AR - Axial-distal arthrogryposis	+	scoliosis	-	Ambulant	No Loss	Moderate	Myopathic (vacuol)/NL	NA
12	13	AR - Congenital muscular dystrophy	+			Ambulant > 2 yr	Loss at adult age	Normal	Dystrophic/ 2000	+ (scanner)
13	14	AR - EDMD-like	+	Spinal stiffness	elbow	Ambulant Normal	No loss-retractile	Normal	Dystrophic/ NL	+	scapulo
14	15	AR - Neo Hypot Cong Myop	-			Ambulant >2y	No loss	Mild	Myopathic/600	NA
15	16	AR - Neo Hypot Cong Myop	-			Ambulant adult age	No Loss	Mild	Myopathic/NL	+
16	17	AR - Neo Hypot Cong Myop	-			Ambulant	Loss of motor function	Moderate no NNV	Myopathic/ NL	NA
16	18	AR - Neo Hypot Cong Myop	-			Ambulant >2yr	Loss of motor function	Moderate no NNV	Myopathic/ UK	+
17	19	AR - Scapular muscular dystrophy	-			Walking > 2yr	No Loss	Normal	Myopathic (cores)/ increased	+	Scapular involvement
17	20	AR - Scapular muscular dystrophy	-			Ambulant	Loss of motor function adolescence	Normal	Myopathic (cores)/ increased	+	Scapular involvement
LGMD : Limb Girdle Muscular Dystrophy, AMC : Atrhrogryposis Multiplex Congenita, Neo Hypot Cong Myop : Neonatal Hypotonia Congenital Myopathy, EDMD : Emery Dreifuss Muscular Dystrophy, CMD : Congenital Muscular Dystrophy, AR : Autosomic Recessive, ND: Not Done, NL: Normal
