# Supplementary material for: Congenital Titinopathies Linked to Mutations in TTN Metatranscript-Only Exons
Source: Int J Mol Sci. 2024 Dec 3;25(23):12994. doi: 10.3390/ijms252312994 (PMC11641062; doi:10.3390/ijms252312994)
Supplement: Supplementary file 1 [file ijms-25-12994-s001.zip › PERRIN et al_Supplemental table_S2.xlsx]

## Sheet: Tableau global
Family id	Patient id	Variant 1	Exon_region (allele 1)	Exon inclusion rate	Frequence gnomADv3	MPA SIFT Polyphen	ACMG Class	Splice AI prediction (allele 1)	Trancripts consequences	Variant 2	Exon_region (allele 2)	Exon Inclusion rate	Frequence gnomADv3	MPA SIFT Polyphen	ACMG Class	Splice AI prediction (allele 2)	Trancripts consequences	Suspected mode of inheritance AD/AR	Confirmed mode of inheritance? Yes/No	Segregation results
1	1	c.35713+1del	ex162_I-band	0	6.571e-06		Pathogenic PVS1 PM2 PM3	AG: 1(-24) AL: 0 (22) DG: 0.08 (2) DL: 0.98 (1)	No muscle available	c.7120C>T p.(Gln2374*)	ex32_I-band	1	No match in gnomADv3		Pathogenic PVS1 PM2 PM3	AG: 0 (-3) AL: 0 (38) DG: 0 (22) DL: 0 (18)	No muscle available	AR	No	Parents not tested, brothers and sister with the same variants
2	2	c.36285C>G p.(His12095Gln)	ex170_I-band	0.04	No match in gnomADv3	10 no prediction no prediction	Pathogenic PPS3 PM2 PM3 PP1 PP3	AG: 0.89 (-1) AL: 0 (-5) DG: 0 (-1) DL: 0 (4)	CA - Acceptor shift (5bases- FS)	c.26452C>T p.(Gln8818*)	ex92_I-band	1	No match in gnomADv3		Pathogenic PVS1 PS3 PM2 PP3	AG: 0 (2) AL: 0 (21) DG: 0.07 (2) DL: 0.02 (-30)	NMD (100%)	AR	Yes	Coumpound heterozygous
3	3	c.37138G>T p.(Glu12380*)	ex180_I-band	RD	No match in gnomADv3		Pathogenic PVS1 PM2 PM3	AG: 0 (-13) AL: 0.19 (17) DG: 0 (30) DL: 0 (-26)	NMD not evaluable	c.77667_77685del p.(Asp25889Glufs*58)	ex327_A-band	1	No match in gnomADv3		Pathogenic PVS1 PM2 PM3	AG: 0 (-70) AL: 0 (20) DG: 0 (304) DL: 0 (31)	Variant detected in 1read/25 : partial NMD	AR	Yes	Coumpound heterozygous
4	4	c.38737G>T p.(Glu12913*)	ex199_I-band	RD	6.579e-06		Pathogenic PVS1 PM2 PM3	AG: 0 (-6) AL: 0.21 (29) DG: 0 (29) DL: 0 (-47)	No muscle available	c.87019_87022del p.(Glu29007Ilefs*16)	ex328_A-band	1	No match in gnomADv3		Pathogenic PVS1 PM2 PM3	AG: 0 (42) AL: 0 (1) DG: 0 (13) DL: 0 (-21)	No muscle available	AR	Yes	Coumpound heterozygous
5	5	c.36044-2A>G	in166_I-band	0	No match in gnomADv3		Pathogenic PVS1 PS3 PM2 PM3	AG: 1 (-1) AL: 0.93 (-2) DG: 0 (-39) DL: 0 (-2)	Not evaluable	c.49649-2A>G	In265_A-band	1	No match in gnomADv3		Pathogenic PVS1 PS3 PM2 PM3	AG: 0 (-38) AL: 0.83 (-2) DG: 0 (26) DL: 0 (-39)	ExS (265) ExS (264-265) InR (264)	AR	Yes	Coumpound heterozygous
6	6	c.37543+1G>A	In184	RD	1.457e-05		Pathogenic PVS1 PM2 PM3	AG: 0 (-38) AL: 0.83 (-2) DG: 0 (26) DL: 0 (-39)	No muscle available	c.39974-11T>G	In213_I-band	1	5.261e-05		Ref 2: Pathogenic PVS1 PM2 PM3	AG: 0.60 (-1) AL: 0.66 (-11) DG: 0 (-1) DL: 0 (-11)	No muscle available	AR	Yes	Coumpound heterozygous
7	7	c.38421_38437delinsC p.(Pro12808Lysfs*134)	ex195_I-band	RD	No match in gnomADv3		Pathogenic PVS1 PM2 PM3 PP1	AG: 0.01 (-347) AL: 0 (47) DG: 0.02 (-222) DL: 0.06 (-27)	No muscle available	c.102364G>T p.(Gly34122*)	ex359_M band	1	No match in gnomADv3		Pathogenic PVS1 PM2 PM3 PP1	AG: 0 (38) AL: 0 (-49) DG: 0 (2) DL: 0 (-2)	No muscle available	AR	Yes	Coumpound heterozygous
7	8	c.38421_38437delinsC p.(Pro12808Lysfs*134)	ex195_I-band	RD	No match in gnomADv3		Pathogenic PVS1 PM2 PM3 PP1	AG: 0.01 (-347) AL: 0 (47) DG: 0.02 (-222) DL: 0.06 (-27)	No muscle available	c.102364G>T p.(Gly34122*)	ex359_M band	1	No match in gnomADv3		Pathogenic PVS1 PM2 PM3 PP1	AG: 0 (38) AL: 0 (-49) DG: 0 (2) DL: 0 (-2)	No muscle available	AR	Yes	Coumpound heterozygous
8	9	c.38437A>T p.(Lys12813*) c.38791+1G>T	ex195_I-band in199_I-band	RD RD	No match in gnomADv3 No match in gnomADv3		Pathogenic PVS1 PM2 PM3	AG: 0 (-22) AL: 0.05 (47) DG: 0 (-10) DL: 0.0 (-27) AG: 0.05 (-47) AL: 0 (49) DG: 0 (2) DL: 0.96 (1)	No muscle available	c.17521_17522delAC p.(Thr5841Phefs*4)	ex60_I band	1	No match in gnomADv3		Pathogenic PVS1 PM2 PM3	AG: 0 (4) AL: 0 (25) DG: 0 (-2) DL: 0.07 (-6)	No muscle available	AR	Yes	Coumpound heterozygous
9	10	c.36400 A>T p.(Lys12134*)	ex171_I-band	0.05	No match in gnomADv3		Pathogenic PVS1 PS3 PM2 PM3 PP3	AG: 0 (2) AL: 0.28 (35) DG: 0.56 (2) DL: 0 (-48)	Ref 1 - RT-PCR analysis: InR (171) InR (172)	c.36400 A>T p.(Lys12134*)	ex171_I-band	0.05	No match in gnomADv3		Pathogenic PVS1 PS3 PM2 PM3 PP3	AG: 0 (2) AL: 0.28 (35) DG: 0.56 (2) DL: 0 (-48)	Ref 1 - RT-PCR analysis: InR (171) InR (172)	AR	Yes	Homozygous variants
10	11	c.37155_37159del p.(Lys12385Asnfs*6)	ex180_I-band	RD	No match in gnomADv3		Pathogenic PVS1 PM2 PM3	AG: 0.04 (122) AL: 0 (-147) DG: 0.01 (-422) DL: 0 (153)	NMD not evaluable	c.30883G>T p.(Glu10295*)	ex115 _ I-band	1	No match in gnomADv3		Pathogenic PVS1 PM2 PM3	G: 0 (19) L: 0 (50) G: 0 (34) L: 0 (-13)	NMD (36%)	AR	Yes	Coumpound heterozygous
11	12	c.40011delA p.(Glu13338Asnfs*51)	ex214_I-band	0.17	No match in gnomADv3		Pathogenic PVS1 PM2 PM3	AG: 0.19 (38) AL: 0 (39) DG: 0.10 (-45) DL: 0 (10)	NMD (32%)	c.56648-1G>A	in291_A-band	1	1.318e-05		Pathogenic PVS1 PS3 PM2 PM3	AG: 0.11 (-19) AL: 0.99 (-1) DG: 0 (-13) DL: 0 (-38)	CA (-13, Fs) (-19, Fs) InR (291)	AR	Yes	Coumpound heterozygous
12	13	c.38660delA p.(Lys12887Argfs*60)	ex198_I-band	RD	8.03e-05		Pathogenic PVS1 PM2 PM3	AG: 0 (4) AL: 0.01 (34) DG: 0 (-9) DL: 0.03 (-46)	No muscle available	c.35678C>G p.(Thr11893Ser)	ex162_I-band	0	1.315e-05	6 no prediction no prediction	VUS PM2 PM3 BP4 PP3	AG: 0 (50) AL: 0 (48) DG: 0.66 (5) DL: 0.35 (-35)	No muscle available	AR	No
13	14	c.35756delC p.(Pro11919fs*51) (homozygous)	ex163_I-band	0	1.971e-05		Pathogenic PVS1 PM2 PM3	AG: 0 (-23) AL: 0.08 (43) DG: 0 (43) DL: 0.07 (-40)	No muscle available	c.35756delC p.(Pro11919fs*51) (homozygous)	ex163_I-band	0	1.971e-05		Pathogenic PVS1 PM2 PM3	AG: 0 (-23) AL: 0.08 (43) DG: 0 (43) DL: 0.07 (-40)	No muscle available	AR	Yes
14	15	c.35828dup p.(Glu11945Argfs*6)	ex164 _ I-band	0	1.315e-05		Pathogenic PVS1 PM2 PM3	AG: 0 (22) AL: 0.09 (31) DG: 0 (-48) DL: 0.04 (-46)	Detected 4 reads/7	c.99511del p.(Tyr33171Ilefs*4)	ex356_A-band	1	No match in gnomADv3		Pathogenic PVS1 PM2 PM3	AG: 0 (16) AL: 0 (-12) DG: 0 (9) DL: 0 (7)	NMD (50%)	AR	Yes	Coumpound heterozygous
15	16	c.35828dup p.(Glu11945Argfs*6)	ex164 _ I-band	0	1.315e-05		Pathogenic PVS1 PM2 PM3	AG: 0 (22) AL: 0.09 (31) DG: 0 (-48) DL: 0.04 (-46)	Not evaluable	c.30883G>T p.(Glu10295*)	ex115 _ I-band	1	No match in gnomADv3		Pathogenic PVS1 PM2 PM3	AG: 0 (19) AL: 0 (50) DG: 0 (34) DL: 0 (-13)	NMD (40%)	AR	No	Mother heterozygous for allele 2, father not tested
16	17	c.38386G>T p.(Glu12796*)	ex195 _ I-band	RD	No match in gnomADv3		Pathogenic PVS1 PM2 PM3 PP1	AG: 0 (-13) AL: 0.13 (5) DG: 0 (5) DL: 0 (-41)	NMD not evaluable	c.38767A>T p.(Lys12923*)	ex199 _ I-band	RD	No match in gnomADv3		Pathogenic PVS1 PM2 PM3 PP1	AG: 0 (-24) AL: 0 (41) DG: 0 (-45) DL: 0.11 (-24)	NMD not evaluable	AR	Yes	Coumpound heterozygous
16	18	c.38386G>T p.(Glu12796*)	ex195 _ I-band	RD	No match in gnomADv3		Pathogenic PVS1 PM2 PM3 PP1	AG: 0 (-13) AL: 0.13 (5) DG: 0 (5) DL: 0 (-41)	NMD not evaluable	c.38767A>T p.(Lys12923*)	ex199 _ I-band	RD	No match in gnomADv3		Pathogenic PVS1 PM2 PM3 PP1	AG: 0 (-24) AL: 0 (41) DG: 0 (-45) DL: 0.11 (-24)	NMD not evaluable	AR	Yes	Coumpound heterozygous
17	19	c.35713+3A>G	in162_I-band	0	No match in gnomADv3		Pathogenic PVS1 PM2 PM3 PP1	AG: 0 (-24) AL: 0 (24) DG: 0.10 (-22) DL: 0.49 (3)	Not evaluable	c.53918delG p.(Gly17973fs*18)	ex281_A-band	1	No match in gnomADv3		Pathogenic PVS1 PM2 PM3 PP1	AG: 0 (-47) AL: 0 (37) DG: 0 (22) DL: 0 (-12)	NMD (60%)	AR	Yes	Coumpound heterozygous
17	20	c.35713+3A>G	in162_I-band	0	No match in gnomADv3		Pathogenic PVS1 PM2 PM3 PP1	AG: 0 (-24) AL: 0 (24) DG: 0.10 (-22) DL: 0.49 (3)	Not evaluable	c.53918delG p.(Gly17973fs*18)	ex281_A-band	1	No match in gnomADv3		Pathogenic PVS1 PM2 PM3 PP1	AG: 0 (-47) AL: 0 (37) DG: 0 (22) DL: 0 (-12)	Not done	AR	Yes	Coumpound heterozygous
MPA: Predicted score of pathogenicity for missense variant according to Yauy et al., J.Mol.Diag, 2018, SpliceAI: DL Donor Loss, DG Donor gain, AL Acceptor loss, AG Acceptor gain, (value) position of acceptor or donor modification from the position of the variant.Transcripts consequences : InR (value) Intron retention (Intron number), ExS(vlue) Exon skipping (exon number), Cryptic sites activation…
